# Supplementary material for: Deep learning-based improved side-channel attacks using data denoising and feature fusion
Source: PLoS One. 2025 Apr 9;20(4):e0315340. doi: 10.1371/journal.pone.0315340 (PMC11981128; doi:10.1371/journal.pone.0315340)
Supplement: S1 Dataset — (ZIP) [file pone.0315340.s001.zip]

Archive with 70 entries (42 files):
- The minimal data set/AES_RD/
- The minimal data set/AES_RD/.idea/
- The minimal data set/AES_RD/.idea/.gitignore
- The minimal data set/AES_RD/.idea/AES_RD.iml
- The minimal data set/AES_RD/.idea/deployment.xml
- The minimal data set/AES_RD/.idea/inspectionProfiles/
- The minimal data set/AES_RD/.idea/inspectionProfiles/profiles_settings.xml
- The minimal data set/AES_RD/.idea/inspectionProfiles/Project_Default.xml
- The minimal data set/AES_RD/.idea/misc.xml
- The minimal data set/AES_RD/.idea/modules.xml
- The minimal data set/AES_RD/.idea/workspace.xml
- The minimal data set/AES_RD/AES_RD__test_models.py
- The minimal data set/AES_RD/AES_RD_dataset/
- The minimal data set/AES_RD/AES_RD_trained_models/
- The minimal data set/AES_RD/fig/
- The minimal data set/AES_RD/fig/1.jpg
- The minimal data set/AES_RD/train_model.py
- The minimal data set/AES_RD/training_history/
- The minimal data set/ASCAD/
- The minimal data set/ASCAD/.idea/
- The minimal data set/ASCAD/.idea/ASCAD.iml
- The minimal data set/ASCAD/.idea/deployment.xml
- The minimal data set/ASCAD/.idea/inspectionProfiles/
- The minimal data set/ASCAD/.idea/inspectionProfiles/profiles_settings.xml
- The minimal data set/ASCAD/.idea/inspectionProfiles/Project_Default.xml
- The minimal data set/ASCAD/.idea/misc.xml
- The minimal data set/ASCAD/.idea/modules.xml
- The minimal data set/ASCAD/.idea/workspace.xml
- The minimal data set/ASCAD/ASCAD_dataset/
- The minimal data set/ASCAD/ASCAD_test_models.py
- The minimal data set/ASCAD/ASCAD_trained_models/
- The minimal data set/ASCAD/fig/
- The minimal data set/ASCAD/fig/new.jpg
- The minimal data set/ASCAD/train_model.py
- The minimal data set/ASCAD/training_history/
- The minimal data set/Denoise/
- The minimal data set/Denoise/.idea/
- The minimal data set/Denoise/.idea/Denoise.iml
- The minimal data set/Denoise/.idea/deployment.xml
- The minimal data set/Denoise/.idea/inspectionProfiles/
- The minimal data set/Denoise/.idea/inspectionProfiles/profiles_settings.xml
- The minimal data set/Denoise/.idea/inspectionProfiles/Project_Default.xml
- The minimal data set/Denoise/.idea/misc.xml
- The minimal data set/Denoise/.idea/modules.xml
- The minimal data set/Denoise/.idea/workspace.xml
- The minimal data set/Denoise/Add_noise.py
- The minimal data set/Denoise/ASCAD_dataset/
- The minimal data set/Denoise/Denoised_dataset/
- The minimal data set/Denoise/fig/
- The minimal data set/Denoise/LUnet_denoise.py
- The minimal data set/Denoise/trained_models/
- The minimal data set/DPA-contest v4/
- The minimal data set/DPA-contest v4/.idea/
- The minimal data set/DPA-contest v4/.idea/.gitignore
- The minimal data set/DPA-contest v4/.idea/deployment.xml
- The minimal data set/DPA-contest v4/.idea/DPA-contest v4.iml
- The minimal data set/DPA-contest v4/.idea/inspectionProfiles/
- The minimal data set/DPA-contest v4/.idea/inspectionProfiles/profiles_settings.xml
- The minimal data set/DPA-contest v4/.idea/inspectionProfiles/Project_Default.xml
- The minimal data set/DPA-contest v4/.idea/misc.xml
- The minimal data set/DPA-contest v4/.idea/modules.xml
- The minimal data set/DPA-contest v4/.idea/workspace.xml
- The minimal data set/DPA-contest v4/DPA_test_models.py
- The minimal data set/DPA-contest v4/DPAv4_dataset/
- The minimal data set/DPA-contest v4/DPAv4_trained_models/
- The minimal data set/DPA-contest v4/fig/
- The minimal data set/DPA-contest v4/fig/1.jpg
- The minimal data set/DPA-contest v4/train_model.py
- The minimal data set/DPA-contest v4/training_history/
- The minimal data set/README.md
