# Supplementary material for: Deep learning-based improved side-channel attacks using data denoising and feature fusion
Source: PLoS One. 2025 Apr 9;20(4):e0315340. doi: 10.1371/journal.pone.0315340 (PMC11981128; doi:10.1371/journal.pone.0315340)
Supplement: S1 Dataset — (ZIP) [file pone.0315340.s001.zip › The minimal data set/AES_RD/AES_RD__test_models.py]

import random
import time
import os
import matplotlib as mpl
import os.path
import sys
import numpy as np


from tensorflow.keras.models import load_model
from keras.models import load_model
from sklearn import preprocessing
#换成CPU测试
import os
os.environ["CUDA_VISIBLE_DEVICES"] = "-1"
#LOADING DATA
AES_Sbox = np.array([
    0x63, 0x7C, 0x77, 0x7B, 0xF2, 0x6B, 0x6F, 0xC5, 0x30, 0x01, 0x67, 0x2B, 0xFE, 0xD7, 0xAB, 0x76,
    0xCA, 0x82, 0xC9, 0x7D, 0xFA, 0x59, 0x47, 0xF0, 0xAD, 0xD4, 0xA2, 0xAF, 0x9C, 0xA4, 0x72, 0xC0,
    0xB7, 0xFD, 0x93, 0x26, 0x36, 0x3F, 0xF7, 0xCC, 0x34, 0xA5, 0xE5, 0xF1, 0x71, 0xD8, 0x31, 0x15,
    0x04, 0xC7, 0x23, 0xC3, 0x18, 0x96, 0x05, 0x9A, 0x07, 0x12, 0x80, 0xE2, 0xEB, 0x27, 0xB2, 0x75,
    0x09, 0x83, 0x2C, 0x1A, 0x1B, 0x6E, 0x5A, 0xA0, 0x52, 0x3B, 0xD6, 0xB3, 0x29, 0xE3, 0x2F, 0x84,
    0x53, 0xD1, 0x00, 0xED, 0x20, 0xFC, 0xB1, 0x5B, 0x6A, 0xCB, 0xBE, 0x39, 0x4A, 0x4C, 0x58, 0xCF,
    0xD0, 0xEF, 0xAA, 0xFB, 0x43, 0x4D, 0x33, 0x85, 0x45, 0xF9, 0x02, 0x7F, 0x50, 0x3C, 0x9F, 0xA8,
    0x51, 0xA3, 0x40, 0x8F, 0x92, 0x9D, 0x38, 0xF5, 0xBC, 0xB6, 0xDA, 0x21, 0x10, 0xFF, 0xF3, 0xD2,
    0xCD, 0x0C, 0x13, 0xEC, 0x5F, 0x97, 0x44, 0x17, 0xC4, 0xA7, 0x7E, 0x3D, 0x64, 0x5D, 0x19, 0x73,
    0x60, 0x81, 0x4F, 0xDC, 0x22, 0x2A, 0x90, 0x88, 0x46, 0xEE, 0xB8, 0x14, 0xDE, 0x5E, 0x0B, 0xDB,
    0xE0, 0x32, 0x3A, 0x0A, 0x49, 0x06, 0x24, 0x5C, 0xC2, 0xD3, 0xAC, 0x62, 0x91, 0x95, 0xE4, 0x79,
    0xE7, 0xC8, 0x37, 0x6D, 0x8D, 0xD5, 0x4E, 0xA9, 0x6C, 0x56, 0xF4, 0xEA, 0x65, 0x7A, 0xAE, 0x08,
    0xBA, 0x78, 0x25, 0x2E, 0x1C, 0xA6, 0xB4, 0xC6, 0xE8, 0xDD, 0x74, 0x1F, 0x4B, 0xBD, 0x8B, 0x8A,
    0x70, 0x3E, 0xB5, 0x66, 0x48, 0x03, 0xF6, 0x0E, 0x61, 0x35, 0x57, 0xB9, 0x86, 0xC1, 0x1D, 0x9E,
    0xE1, 0xF8, 0x98, 0x11, 0x69, 0xD9, 0x8E, 0x94, 0x9B, 0x1E, 0x87, 0xE9, 0xCE, 0x55, 0x28, 0xDF,
    0x8C, 0xA1, 0x89, 0x0D, 0xBF, 0xE6, 0x42, 0x68, 0x41, 0x99, 0x2D, 0x0F, 0xB0, 0x54, 0xBB, 0x16
])

AES_Sbox_inv = np.array([0x52, 0x09, 0x6a, 0xd5, 0x30, 0x36, 0xa5, 0x38,
                         0xbf, 0x40, 0xa3, 0x9e, 0x81, 0xf3, 0xd7, 0xfb,
                         0x7c, 0xe3, 0x39, 0x82, 0x9b, 0x2f, 0xff, 0x87,
                         0x34, 0x8e, 0x43, 0x44, 0xc4, 0xde, 0xe9, 0xcb,
                         0x54, 0x7b, 0x94, 0x32, 0xa6, 0xc2, 0x23, 0x3d,
                         0xee, 0x4c, 0x95, 0x0b, 0x42, 0xfa, 0xc3, 0x4e,
                         0x08, 0x2e, 0xa1, 0x66, 0x28, 0xd9, 0x24, 0xb2,
                         0x76, 0x5b, 0xa2, 0x49, 0x6d, 0x8b, 0xd1, 0x25,
                         0x72, 0xf8, 0xf6, 0x64, 0x86, 0x68, 0x98, 0x16,
                         0xd4, 0xa4, 0x5c, 0xcc, 0x5d, 0x65, 0xb6, 0x92,
                         0x6c, 0x70, 0x48, 0x50, 0xfd, 0xed, 0xb9, 0xda,
                         0x5e, 0x15, 0x46, 0x57, 0xa7, 0x8d, 0x9d, 0x84,
                         0x90, 0xd8, 0xab, 0x00, 0x8c, 0xbc, 0xd3, 0x0a,
                         0xf7, 0xe4, 0x58, 0x05, 0xb8, 0xb3, 0x45, 0x06,
                         0xd0, 0x2c, 0x1e, 0x8f, 0xca, 0x3f, 0x0f, 0x02,
                         0xc1, 0xaf, 0xbd, 0x03, 0x01, 0x13, 0x8a, 0x6b,
                         0x3a, 0x91, 0x11, 0x41, 0x4f, 0x67, 0xdc, 0xea,
                         0x97, 0xf2, 0xcf, 0xce, 0xf0, 0xb4, 0xe6, 0x73,
                         0x96, 0xac, 0x74, 0x22, 0xe7, 0xad, 0x35, 0x85,
                         0xe2, 0xf9, 0x37, 0xe8, 0x1c, 0x75, 0xdf, 0x6e,
                         0x47, 0xf1, 0x1a, 0x71, 0x1d, 0x29, 0xc5, 0x89,
                         0x6f, 0xb7, 0x62, 0x0e, 0xaa, 0x18, 0xbe, 0x1b,
                         0xfc, 0x56, 0x3e, 0x4b, 0xc6, 0xd2, 0x79, 0x20,
                         0x9a, 0xdb, 0xc0, 0xfe, 0x78, 0xcd, 0x5a, 0xf4,
                         0x1f, 0xdd, 0xa8, 0x33, 0x88, 0x07, 0xc7, 0x31,
                         0xb1, 0x12, 0x10, 0x59, 0x27, 0x80, 0xec, 0x5f,
                         0x60, 0x51, 0x7f, 0xa9, 0x19, 0xb5, 0x4a, 0x0d,
                         0x2d, 0xe5, 0x7a, 0x9f, 0x93, 0xc9, 0x9c, 0xef,
                         0xa0, 0xe0, 0x3b, 0x4d, 0xae, 0x2a, 0xf5, 0xb0,
                         0xc8, 0xeb, 0xbb, 0x3c, 0x83, 0x53, 0x99, 0x61,
                         0x17, 0x2b, 0x04, 0x7e, 0xba, 0x77, 0xd6, 0x26,
                         0xe1, 0x69, 0x14, 0x63, 0x55, 0x21, 0x0c, 0x7d
                         ])


###################################################################

##########################  FUNCTIONS  ############################

###################################################################

# 加载模型
def load_sca_model(model_file):
    try:
        model = load_model(model_file)
    except:
        print("Error: can't load Keras model file '%s'" % model_file)
        sys.exit(-1)
    return model


# Compute the position of the key hypothesis key amongst the hypotheses
def rk_key(rank_array, key):
    key_val = rank_array[key]
    return np.where(np.sort(rank_array)[::-1] == key_val)[0][0]


# Compute the evolution of rank #计算rank值
def rank_compute(prediction, att_plt, key, byte):
    """
    - prediction : predictions of the NN 
    - att_plt : plaintext of the attack traces 
    - key : Key used during encryption
    - byte : byte to attack  
    """

    (nb_trs, nb_hyp) = prediction.shape
    key_log_prob = np.zeros(nb_hyp)
    rank_evol = np.full(nb_trs, 255)
    prediction = np.log(prediction + 1e-40)

    for i in range(nb_trs):
        for k in range(nb_hyp):
            key_log_prob[k] += prediction[i ,AES_Sbox[ k ^att_plt[i ,byte]]]  # Computes the hypothesis values

        rank_evol[i] = rk_key(key_log_prob, key[byte])
    # print(rank_evol)
    return rank_evol


# Performs attack执行攻击
def perform_attacks(nb_traces, predictions, nb_attacks, plt, key, byte=0, shuffle=True, savefig=True, filename='fig'):
    """
    Performs a given number of attacks to be determined

    - nb_traces : number of traces used to perform the attack
    - predictions : array containing the values of the prediction
    - nb_attacks : number of attack to perform
    - plt : the plaintext used to obtain the consumption traces
    - key : the key used to obtain the consumption traces
    - mask : the known mask used during the encryption
    - offset : offset used for computing the Sbox output
    - byte : byte to attack
    - shuffle : traces have to be shuffled ? (boolean, default = True)

    """
    all_rk_evol = np.zeros((nb_attacks, nb_traces))
    for i in range(nb_attacks):
        print(i)

        if shuffle:
            l = list(zip(predictions ,plt))
            random.shuffle(l)
            sp ,splt = list(zip(*l))
            sp = np.array(sp)
            splt = np.array(splt)
            att_pred = sp[:nb_traces]
            att_plt = splt[:nb_traces]

        else:
            att_pred = predictions[:nb_traces]
            att_plt = plt[:nb_traces]

        rank_evolution = rank_compute(att_pred ,att_plt ,key ,byte=byte)
        all_rk_evol[i] = rank_evolution

    rk_avg = np.mean(all_rk_evol, axis=0)

    import matplotlib.pyplot as plt
    # 将rank值和traces的数量存入文件
    plt.rcParams['figure.figsize'] = (20, 10)
    plt.xlim(0, 10)
    plt.ylim(0, 15)
    plt.grid(ls='--')
    plt.plot(rk_avg, '-', label="avg_rank")
    plt.xlabel('Number of traces')
    plt.ylabel('Rank')

    # plt.legend(loc='upper left', bbox_to_anchor=(1, 1), borderaxespad=1, ncol=1)
    plt.legend(loc='best', frameon=False)
    # plt.title(filename + '\n_' + str(nb_traces) + 'trs_' + str(nb_attacks) + 'att', loc='center')
    plt.savefig("fig/1.jpg", dpi=600)

    return (rk_avg)


# 给路径
root = "./"
AESRD_data_folder = root + "AES_RD_dataset/"
model_file = "./AES_RD_trained_models/InceptionNet.h5"


# 给参数
nb_traces_attacks = 10
nb_attacks = 10
real_key = np.load(AESRD_data_folder + "key.npy")

# 加载模型
model = load_sca_model(model_file)

# Load the profiling traces
(X_profiling, Y_profiling), (X_attack, Y_attack), (plt_profiling, plt_attack) = (np.load
    (AESRD_data_folder + 'profiling_traces_AES_RD.npy'), np.load(AESRD_data_folder + 'profiling_labels_AES_RD.npy')), \
                                                                                (np.load(
                                                                                    AESRD_data_folder + 'attack_traces_AES_RD.npy'),
                                                                                np.load(
                                                                                    AESRD_data_folder + 'attack_labels_AES_RD.npy')), (
                                                                                np.load(
                                                                                    AESRD_data_folder + 'profiling_plaintext_AES_RD.npy'),
                                                                                np.load(
                                                                                    AESRD_data_folder + 'attack_plaintext_AES_RD.npy'))

Reshaped_X_attack = X_attack.reshape((X_attack.shape[0], X_attack.shape[1], 1))

model_name = "InceptionNet.h5"

# print(X_attack)
predictions = model.predict(X_attack)

# np.save(predictions_folder + 'predictions_' + '.npy', predictions)

avg_rank = perform_attacks(nb_traces_attacks, predictions, nb_attacks, plt=plt_attack, key=real_key, byte=0,
                           filename=model_name)

print("Attack over!")
