# Supplementary material for: Deep learning-based improved side-channel attacks using data denoising and feature fusion
Source: PLoS One. 2025 Apr 9;20(4):e0315340. doi: 10.1371/journal.pone.0315340 (PMC11981128; doi:10.1371/journal.pone.0315340)
Supplement: S1 Dataset — (ZIP) [file pone.0315340.s001.zip › The minimal data set/AES_RD/train_model.py]

import os
import time
import sys
import h5py
import random
import numpy as np
import tensorflow as tf
import tensorflow.keras as tk
import pickle
from tensorflow import keras
from keras.layers import BatchNormalization
from tensorflow.keras.optimizers import Adam
from tensorflow.keras.models import Model
from tensorflow.keras.layers import Flatten, Dense, Input, Conv1D, AveragePooling1D
from matplotlib import pyplot as plt
from tensorflow.keras.optimizers import RMSprop
os.environ["CUDA_VISIBLE_DEVICES"] = "-1"
def check_file_exists(file_path):
        if os.path.exists(file_path) == False:
                print("Error: provided file path '%s' does not exist!" % file_path)
                sys.exit(-1)
        return

#给网络
input_size = 3500

def Conv_1D_Block(x, model_width, kernel, strides=1, padding="same"):
    # 1D Convolutional Block with BatchNormalization
    x = tf.keras.layers.Conv1D(model_width, kernel, strides=strides, padding=padding, kernel_initializer="he_normal")(x)
    x = tf.keras.layers.BatchNormalization()(x)
    x = tf.keras.layers.Activation('selu')(x)

    return x
def Inception_Module_A(inputs, filterB1_1, filterB2_1, filterB2_2, filterB3_1, filterB3_2, filterB3_3, filterB4_1, i):
    # Inception Block i
    branch1x1 = Conv_1D_Block(inputs, filterB1_1, 1)

    branch3x3 = Conv_1D_Block(inputs, filterB2_1, 1)
    branch3x3 = Conv_1D_Block(branch3x3, filterB2_2, 5)

    branch3x3dbl = Conv_1D_Block(inputs, filterB3_1, 1)
    branch3x3dbl = Conv_1D_Block(branch3x3dbl, filterB3_2, 3)
    branch3x3dbl = Conv_1D_Block(branch3x3dbl, filterB3_3, 3)

    branch_pool = tf.keras.layers.AveragePooling1D(pool_size=3, strides=1, padding='same')(inputs)
    branch_pool = Conv_1D_Block(branch_pool, filterB4_1, 1)

    out = tf.keras.layers.concatenate([branch1x1, branch3x3, branch3x3dbl, branch_pool], axis=-1, name='Inception_Block_A'+str(i))

    return out
def Reduction_Block_A(inputs, filterB1_1, filterB1_2, filterB2_1, filterB2_2, filterB2_3, i):
    # Reduction Block A (i)
    branch3x3 = Conv_1D_Block(inputs, filterB1_1, 1)
    branch3x3 = Conv_1D_Block(branch3x3, filterB1_2, 3, strides=2)

    branch3x3dbl = Conv_1D_Block(inputs, filterB2_1, 1)
    branch3x3dbl = Conv_1D_Block(branch3x3dbl, filterB2_2, 3)
    branch3x3dbl = Conv_1D_Block(branch3x3dbl, filterB2_3, 3, strides=2)

    branch_pool = tf.keras.layers.MaxPooling1D(pool_size=3, strides=2, padding='same')(inputs)
    out = tf.keras.layers.concatenate([branch3x3, branch3x3dbl, branch_pool], axis=-1, name='Reduction_Block_'+str(i))

    return out
def Inception_Module_B(inputs, filterB1_1, filterB2_1, filterB2_2, filterB3_1, filterB3_2, filterB3_3, filterB4_1, i):
    # Inception Block i
    branch1x1 = Conv_1D_Block(inputs, filterB1_1, 1)

    branch3x3 = Conv_1D_Block(inputs, filterB2_1, 1)
    branch3x3 = Conv_1D_Block(branch3x3, filterB2_2, 7)

    branch3x3dbl = Conv_1D_Block(inputs, filterB3_1, 1)
    branch3x3dbl = Conv_1D_Block(branch3x3dbl, filterB3_2, 7)
    branch3x3dbl = Conv_1D_Block(branch3x3dbl, filterB3_3, 7)

    branch_pool = tf.keras.layers.AveragePooling1D(pool_size=3, strides=1, padding='same')(inputs)
    branch_pool = Conv_1D_Block(branch_pool, filterB4_1, 1)

    out = tf.keras.layers.concatenate([branch1x1, branch3x3, branch3x3dbl, branch_pool], axis=-1, name='Inception_Block_B'+str(i))

    return out
def Inception_Module_C(inputs, filterB1_1, filterB2_1, filterB2_2, filterB3_1, filterB3_2, filterB3_3, filterB4_1, i):
    # Inception Block i
    branch1x1 = Conv_1D_Block(inputs, filterB1_1, 1)

    branch3x3 = Conv_1D_Block(inputs, filterB2_1, 1)
    branch3x3 = Conv_1D_Block(branch3x3, filterB2_2, 3)

    branch3x3dbl = Conv_1D_Block(inputs, filterB3_1, 1)
    branch3x3dbl = Conv_1D_Block(branch3x3dbl, filterB3_2, 3)
    branch3x3dbl = Conv_1D_Block(branch3x3dbl, filterB3_3, 3)

    branch_pool = tf.keras.layers.AveragePooling1D(pool_size=3, strides=1, padding='same')(inputs)
    branch_pool = Conv_1D_Block(branch_pool, filterB4_1, 1)

    out = tf.keras.layers.concatenate([branch1x1, branch3x3, branch3x3dbl, branch_pool], axis=-1, name='Inception_Block_C'+str(i))

    return out
def Reduction_Block_B(inputs, filterB1_1, filterB1_2, filterB2_1, filterB2_2, filterB2_3, i):
    # Reduction Block B (i)
    branch3x3 = Conv_1D_Block(inputs, filterB1_1, 1)
    branch3x3 = Conv_1D_Block(branch3x3, filterB1_2, 3, strides=2)

    branch3x3dbl = Conv_1D_Block(inputs, filterB2_1, 1)
    branch3x3dbl = Conv_1D_Block(branch3x3dbl, filterB2_2, 7)
    branch3x3dbl = Conv_1D_Block(branch3x3dbl, filterB2_3, 3, strides=2)

    branch_pool = tf.keras.layers.MaxPooling1D(pool_size=3, strides=2, padding='same')(inputs)
    out = tf.keras.layers.concatenate([branch3x3, branch3x3dbl, branch_pool], axis=-1, name='Reduction_Block_'+str(i))

    return out


# 给网络
def InceptionNet(num_filters=64):
    input_shape = (input_size, 1)
    inputs = tf.keras.Input(shape=input_shape)
    # Stem
    x = Conv_1D_Block(inputs, num_filters, 7, strides=2, padding='valid')
    x = Conv_1D_Block(x, num_filters, 3, strides=1, padding='valid')
    x = Conv_1D_Block(x, num_filters*2, 3, strides=3, padding='valid')
    x = tf.keras.layers.MaxPooling1D(3, strides=1)(x)

    x = Conv_1D_Block(x, num_filters * 2.5, 1, padding='valid')
    x = Conv_1D_Block(x, num_filters * 6, 2, padding='valid')

    # 3x Inception-A Blocks
    x = Inception_Module_A(x, 64, 48, 64, 64, 96, 96, 32, 1)  # Inception-A Block 1: 35 x 256
    x = Inception_Module_A(x, 64, 48, 64, 64, 96, 96, 64, 2)  # Inception-A Block 2: 35 x 256
    x = Inception_Module_A(x, 64, 48, 64, 64, 96, 96, 64, 3)  # Inception-A Block 3: 35 x 256


    x = tf.keras.layers.MaxPooling1D(pool_size=3, strides=2, padding='valid')(x)

    x = Reduction_Block_A(x, 64, 384, 64, 96, 96, 1)  # Reduction Block 1: 17 x 768

    # 4x Inception-B Blocks
    x = Inception_Module_B(x, 192, 128, 192, 128, 128, 192, 192, 1)  # Inception-B Block 1: 17 x 768
    x = Inception_Module_B(x, 192, 160, 192, 160, 160, 192, 192, 2)  # Inception-B Block 2: 17 x 768
    x = Inception_Module_B(x, 192, 160, 192, 160, 160, 192, 192, 3)  # Inception-B Block 3: 17 x 768
    x = Inception_Module_B(x, 192, 192, 192, 192, 192, 192, 192, 4)  # Inception-B Block 4: 17 x 768

    x = tf.keras.layers.MaxPooling1D(pool_size=3, strides=3, padding='valid')(x)

    x = Reduction_Block_B(x, 192, 320, 192, 192, 192, 2)  # Reduction Block 2: 8 x 1280

    # 2x Inception-C Blocks: 8 x 2048
    x = Inception_Module_C(x, 320, 384, 384, 448, 384, 384, 192, 1)  # Inception-C Block 1: 8 x 2048
    x = Inception_Module_C(x, 320, 384, 384, 448, 384, 384, 192, 2)  # Inception-C Block 2: 8 x 2048

    # Final Dense MLP Layer for the outputs
    x = tf.keras.layers.GlobalAveragePooling1D()(x)
    x = tf.keras.layers.Flatten(name='flatten')(x)

    x = tf.keras.layers.Dense(4096, activation='relu', name='fc1')(x)
    x = tf.keras.layers.Dense(4096, activation='relu', name='fc2')(x)
    outputs = tf.keras.layers.Dense(256, activation='softmax')(x)
    # Create model.
    model = tf.keras.Model(inputs, outputs, name='InceptionNet.h5')
    optimizer = tf.keras.optimizers.legacy.RMSprop(learning_rate=0.0001)
    model.compile(loss=tf.keras.losses.CategoricalCrossentropy(from_logits=False), optimizer=optimizer,
                  metrics=['accuracy'])
    return model

#训练信息
def train_model(X_profiling, Y_profiling, model, save_file_name, epochs=50, batch_size=200):
    # 检查文件路径是否存在
    check_file_exists(os.path.dirname(save_file_name))
    # 每个epoch保存一次模型
    # save_model = tf.keras.callbacks.ModelCheckpoint(save_file_name)
    save_file_name=DPAv4_trained_models_folder + model_name

    save_model = tf.keras.callbacks.ModelCheckpoint(save_file_name)


    input_layer_shape = model.get_layer(index=0).input_shape

    if len(input_layer_shape) < 3:
        input_layer_shape = list(input_layer_shape[0])

    Reshaped_X_profiling = X_profiling.reshape((X_profiling.shape[0], X_profiling.shape[1], 1))

    print(Reshaped_X_profiling.shape)

    callbacks=[save_model]

    # print(model1.summary())
    history = model.fit(x=Reshaped_X_profiling, y=tf.keras.utils.to_categorical(Y_profiling, num_classes=256),
                        batch_size=batch_size, epochs=epochs, verbose=1, callbacks=callbacks)
    with open(history_folder + 'history_' + model_name, 'wb') as file_pi:pickle.dump(history.history, file_pi)

    # 画accuracy曲线

    acc = history.history['accuracy']
    epochs = range(len(acc))
    plt.plot(epochs, acc, label="InceptionNet")
    plt.xlabel("Epochs")
    plt.ylabel("Accuracy")
    plt.legend(loc=0, ncol=1)
    plt.savefig("acc.jpg")


    # 画loss曲线
    loss = history.history['loss']
    epochs = range(len(acc))
    plt.plot(epochs, loss, label="InceptionNet")
    plt.xlabel("Epochs")
    plt.ylabel("Loss")
    plt.legend(loc=0, ncol=1) # 参数：loc设置显示的位置，0是自适应；ncol设置显示的列数
    plt.savefig("loss.jpg")

    return history

def shuffle_data(profiling_x,label_y):
    l = list(zip(profiling_x,label_y))
    random.shuffle(l)
    shuffled_x,shuffled_y = list(zip(*l))
    shuffled_x = np.array(shuffled_x)
    shuffled_y = np.array(shuffled_y)
    return (shuffled_x, shuffled_y)


#加载数据集
# Load the profiling traces
AESRD_data_folder = "AES_RD_dataset/"
DPAv4_trained_models_folder = "./AESRD_trained_models/"
# 保存训练信息的文件夹
history_folder = "./training_history/"
(X_profiling, Y_profiling), (X_attack, Y_attack), (plt_profiling, plt_attack) = (np.load(AESRD_data_folder + 'profiling_traces_AES_RD.npy'), np.load(AESRD_data_folder + 'profiling_labels_AES_RD.npy')), (np.load(AESRD_data_folder + 'attack_traces_AES_RD.npy'), np.load(AESRD_data_folder + 'attack_labels_AES_RD.npy')), (np.load(AESRD_data_folder + 'profiling_plaintext_AES_RD.npy'), np.load(AESRD_data_folder + 'attack_plaintext_AES_RD.npy'))


# Shuffle data
(X_profiling, Y_profiling) = shuffle_data(X_profiling, Y_profiling)

X_profiling = X_profiling.astype('float32')
X_attack = X_attack.astype('float32')

X_attack = X_attack.reshape((X_attack.shape[0], X_attack.shape[1], 1))

print(X_profiling.shape)
print(Y_profiling.shape)
print(X_attack.shape)
print(Y_attack.shape)

# 给参数
epochs = 30
batch_size = 200
# 给模型
model = InceptionNet()
# 需要保存的模型的名字
model_name="InceptionNet.h5"
print('\n Model name = ' + model_name)

# 记录信息
history = train_model(X_profiling, Y_profiling, model, DPAv4_trained_models_folder + model_name, epochs=epochs,
                      batch_size=batch_size)
end=time.time()
