# Supplementary material for: Deep learning-based improved side-channel attacks using data denoising and feature fusion
Source: PLoS One. 2025 Apr 9;20(4):e0315340. doi: 10.1371/journal.pone.0315340 (PMC11981128; doi:10.1371/journal.pone.0315340)
Supplement: S1 Dataset — (ZIP) [file pone.0315340.s001.zip › The minimal data set/ASCAD/ASCAD_test_models.py]

import os
import matplotlib as mpl
# take care of case where no graphical display is available (by example when run on a dedicated server)
if os.environ.get('DISPLAY','') == '':
	print('no display found. Using non-interactive Agg backend')
	mpl.use('Agg')
else:
	mpl.use('TkAgg')
import os.path
import sys
import h5py
import numpy as np
import matplotlib.pyplot as plt
os.environ["CUDA_VISIBLE_DEVICES"] = "-1"
import ast

import tensorflow as tf
from tensorflow.keras.models import load_model

# The AES SBox that we will use to compute the rank
AES_Sbox = np.array([
		0x63, 0x7C, 0x77, 0x7B, 0xF2, 0x6B, 0x6F, 0xC5, 0x30, 0x01, 0x67, 0x2B, 0xFE, 0xD7, 0xAB, 0x76,
		0xCA, 0x82, 0xC9, 0x7D, 0xFA, 0x59, 0x47, 0xF0, 0xAD, 0xD4, 0xA2, 0xAF, 0x9C, 0xA4, 0x72, 0xC0,
		0xB7, 0xFD, 0x93, 0x26, 0x36, 0x3F, 0xF7, 0xCC, 0x34, 0xA5, 0xE5, 0xF1, 0x71, 0xD8, 0x31, 0x15,
		0x04, 0xC7, 0x23, 0xC3, 0x18, 0x96, 0x05, 0x9A, 0x07, 0x12, 0x80, 0xE2, 0xEB, 0x27, 0xB2, 0x75,
		0x09, 0x83, 0x2C, 0x1A, 0x1B, 0x6E, 0x5A, 0xA0, 0x52, 0x3B, 0xD6, 0xB3, 0x29, 0xE3, 0x2F, 0x84,
		0x53, 0xD1, 0x00, 0xED, 0x20, 0xFC, 0xB1, 0x5B, 0x6A, 0xCB, 0xBE, 0x39, 0x4A, 0x4C, 0x58, 0xCF,
		0xD0, 0xEF, 0xAA, 0xFB, 0x43, 0x4D, 0x33, 0x85, 0x45, 0xF9, 0x02, 0x7F, 0x50, 0x3C, 0x9F, 0xA8,
		0x51, 0xA3, 0x40, 0x8F, 0x92, 0x9D, 0x38, 0xF5, 0xBC, 0xB6, 0xDA, 0x21, 0x10, 0xFF, 0xF3, 0xD2,
		0xCD, 0x0C, 0x13, 0xEC, 0x5F, 0x97, 0x44, 0x17, 0xC4, 0xA7, 0x7E, 0x3D, 0x64, 0x5D, 0x19, 0x73,
		0x60, 0x81, 0x4F, 0xDC, 0x22, 0x2A, 0x90, 0x88, 0x46, 0xEE, 0xB8, 0x14, 0xDE, 0x5E, 0x0B, 0xDB,
		0xE0, 0x32, 0x3A, 0x0A, 0x49, 0x06, 0x24, 0x5C, 0xC2, 0xD3, 0xAC, 0x62, 0x91, 0x95, 0xE4, 0x79,
		0xE7, 0xC8, 0x37, 0x6D, 0x8D, 0xD5, 0x4E, 0xA9, 0x6C, 0x56, 0xF4, 0xEA, 0x65, 0x7A, 0xAE, 0x08,
		0xBA, 0x78, 0x25, 0x2E, 0x1C, 0xA6, 0xB4, 0xC6, 0xE8, 0xDD, 0x74, 0x1F, 0x4B, 0xBD, 0x8B, 0x8A,
		0x70, 0x3E, 0xB5, 0x66, 0x48, 0x03, 0xF6, 0x0E, 0x61, 0x35, 0x57, 0xB9, 0x86, 0xC1, 0x1D, 0x9E,
		0xE1, 0xF8, 0x98, 0x11, 0x69, 0xD9, 0x8E, 0x94, 0x9B, 0x1E, 0x87, 0xE9, 0xCE, 0x55, 0x28, 0xDF,
		0x8C, 0xA1, 0x89, 0x0D, 0xBF, 0xE6, 0x42, 0x68, 0x41, 0x99, 0x2D, 0x0F, 0xB0, 0x54, 0xBB, 0x16
		])

# Two Tables to process a field multplication over GF(256): a*b = alog (log(a) + log(b) mod 255)
log_table=[ 0, 0, 25, 1, 50, 2, 26, 198, 75, 199, 27, 104, 51, 238, 223, 3,
	100, 4, 224, 14, 52, 141, 129, 239, 76, 113, 8, 200, 248, 105, 28, 193,
	125, 194, 29, 181, 249, 185, 39, 106, 77, 228, 166, 114, 154, 201, 9, 120,
	101, 47, 138, 5, 33, 15, 225, 36, 18, 240, 130, 69, 53, 147, 218, 142,
	150, 143, 219, 189, 54, 208, 206, 148, 19, 92, 210, 241, 64, 70, 131, 56,
	102, 221, 253, 48, 191, 6, 139, 98, 179, 37, 226, 152, 34, 136, 145, 16,
	126, 110, 72, 195, 163, 182, 30, 66, 58, 107, 40, 84, 250, 133, 61, 186,
	43, 121, 10, 21, 155, 159, 94, 202, 78, 212, 172, 229, 243, 115, 167, 87,
	175, 88, 168, 80, 244, 234, 214, 116, 79, 174, 233, 213, 231, 230, 173, 232,
	44, 215, 117, 122, 235, 22, 11, 245, 89, 203, 95, 176, 156, 169, 81, 160,
	127, 12, 246, 111, 23, 196, 73, 236, 216, 67, 31, 45, 164, 118, 123, 183,
	204, 187, 62, 90, 251, 96, 177, 134, 59, 82, 161, 108, 170, 85, 41, 157,
	151, 178, 135, 144, 97, 190, 220, 252, 188, 149, 207, 205, 55, 63, 91, 209,
	83, 57, 132, 60, 65, 162, 109, 71, 20, 42, 158, 93, 86, 242, 211, 171,
	68, 17, 146, 217, 35, 32, 46, 137, 180, 124, 184, 38, 119, 153, 227, 165,
	103, 74, 237, 222, 197, 49, 254, 24, 13, 99, 140, 128, 192, 247, 112, 7 ]

alog_table =[1, 3, 5, 15, 17, 51, 85, 255, 26, 46, 114, 150, 161, 248, 19, 53,
	95, 225, 56, 72, 216, 115, 149, 164, 247, 2, 6, 10, 30, 34, 102, 170,
	229, 52, 92, 228, 55, 89, 235, 38, 106, 190, 217, 112, 144, 171, 230, 49,
	83, 245, 4, 12, 20, 60, 68, 204, 79, 209, 104, 184, 211, 110, 178, 205,
	76, 212, 103, 169, 224, 59, 77, 215, 98, 166, 241, 8, 24, 40, 120, 136,
	131, 158, 185, 208, 107, 189, 220, 127, 129, 152, 179, 206, 73, 219, 118, 154,
	181, 196, 87, 249, 16, 48, 80, 240, 11, 29, 39, 105, 187, 214, 97, 163,
	254, 25, 43, 125, 135, 146, 173, 236, 47, 113, 147, 174, 233, 32, 96, 160,
	251, 22, 58, 78, 210, 109, 183, 194, 93, 231, 50, 86, 250, 21, 63, 65,
	195, 94, 226, 61, 71, 201, 64, 192, 91, 237, 44, 116, 156, 191, 218, 117,
	159, 186, 213, 100, 172, 239, 42, 126, 130, 157, 188, 223, 122, 142, 137, 128,
	155, 182, 193, 88, 232, 35, 101, 175, 234, 37, 111, 177, 200, 67, 197, 84,
	252, 31, 33, 99, 165, 244, 7, 9, 27, 45, 119, 153, 176, 203, 70, 202,
	69, 207, 74, 222, 121, 139, 134, 145, 168, 227, 62, 66, 198, 81, 243, 14,
	18, 54, 90, 238, 41, 123, 141, 140, 143, 138, 133, 148, 167, 242, 13, 23,
	57, 75, 221, 124, 132, 151, 162, 253, 28, 36, 108, 180, 199, 82, 246, 1 ]

# Multiplication function in GF(2^8)
def multGF256(a,b):
	if (a==0) or (b==0):
		return 0
	else:
		return alog_table[(log_table[a]+log_table[b]) %255]

def check_file_exists(file_path):
	file_path = os.path.normpath(file_path)
	if os.path.exists(file_path) == False:
		print("Error: provided file path '%s' does not exist!" % file_path)
		sys.exit(-1)
	return

def load_sca_model(model_file):
	check_file_exists(model_file)
	try:
		model = load_model(model_file)
	except:
		print("Error: can't load Keras model file '%s'" % model_file)
		sys.exit(-1)
	return model

# Compute the rank of the real key for a give set of predictions
def rank(predictions, metadata, real_key, min_trace_idx, max_trace_idx, last_key_bytes_proba, target_byte, simulated_key):
	# Compute the rank
	if len(last_key_bytes_proba) == 0:
		# If this is the first rank we compute, initialize all the estimates to zero
		key_bytes_proba = np.zeros(256)
	else:
		# This is not the first rank we compute: we optimize things by using the
		# previous computations to save time!
		key_bytes_proba = last_key_bytes_proba

	for p in range(0, max_trace_idx-min_trace_idx):
		# Go back from the class to the key byte. '2' is the index of the byte (third byte) of interest.
		plaintext = metadata[min_trace_idx + p]['plaintext'][target_byte]
		key = metadata[min_trace_idx + p]['key'][target_byte]
		for i in range(0, 256):
			# Our candidate key byte probability is the sum of the predictions logs
			if (simulated_key!=1):
				proba = predictions[p][AES_Sbox[plaintext ^ i]]
			else:
				proba = predictions[p][AES_Sbox[plaintext ^ key ^ i]]
			if proba != 0:
				key_bytes_proba[i] += np.log(proba)
			else:
				# We do not want an -inf here, put a very small epsilon
				# that correspondis to a power of our min non zero proba
				min_proba_predictions = predictions[p][np.array(predictions[p]) != 0]
				if len(min_proba_predictions) == 0:
					print("Error: got a prediction with only zeroes ... this should not happen!")
					sys.exit(-1)
				min_proba = min(min_proba_predictions)
				key_bytes_proba[i] += np.log(min_proba**2)
	# Now we find where our real key candidate lies in the estimation.
	# We do this by sorting our estimates and find the rank in the sorted array.
	sorted_proba = np.array(list(map(lambda a : key_bytes_proba[a], key_bytes_proba.argsort()[::-1])))
	real_key_rank = np.where(sorted_proba == key_bytes_proba[real_key])[0][0]
	return (real_key_rank, key_bytes_proba)

def full_ranks(predictions, dataset, metadata, min_trace_idx, max_trace_idx, rank_step, target_byte, simulated_key):
	print("Computing rank for targeted byte {}".format(target_byte))
	# Real key byte value that we will use. '2' is the index of the byte (third byte) of interest.
	if (simulated_key!=1):
		real_key = metadata[0]['key'][target_byte]
	else:
		real_key = 0
	# Check for overflow
	if max_trace_idx > dataset.shape[0]:
		print("Error: asked trace index %d overflows the total traces number %d" % (max_trace_idx, dataset.shape[0]))
		sys.exit(-1)
	index = np.arange(min_trace_idx+rank_step, max_trace_idx, rank_step)
	f_ranks = np.zeros((len(index), 2), dtype=np.uint32)
	key_bytes_proba = []
	for t, i in zip(index, range(0, len(index))):
		real_key_rank, key_bytes_proba = rank(predictions[t-rank_step:t], metadata, real_key, t-rank_step, t, key_bytes_proba, target_byte, simulated_key)
		f_ranks[i] = [t - min_trace_idx, real_key_rank]
	return f_ranks

#### ASCAD helper to load profiling and attack data (traces and labels)
# Loads the profiling and attack datasets from the ASCAD
# database
def load_ascad(ascad_database_file, load_metadata=False):
	check_file_exists(ascad_database_file)
	# Open the ASCAD database HDF5 for reading
	try:
		in_file	 = h5py.File(ascad_database_file, "r")
	except:
		print("Error: can't open HDF5 file '%s' for reading (it might be malformed) ..." % ascad_database_file)
		sys.exit(-1)
	# Load profiling traces
	X_profiling = np.array(in_file['Profiling_traces/traces'], dtype=np.int8)
	# Load profiling labels
	Y_profiling = np.array(in_file['Profiling_traces/labels'])
	# Load attacking traces
	X_attack = np.array(in_file['Attack_traces/traces'], dtype=np.int8)
	# Load attacking labels
	Y_attack = np.array(in_file['Attack_traces/labels'])
	if load_metadata == False:
		return (X_profiling, Y_profiling), (X_attack, Y_attack)
	else:
		return (X_profiling, Y_profiling), (X_attack, Y_attack), (in_file['Profiling_traces/metadata'], in_file['Attack_traces/metadata'])

# Compute Pr(Sbox(p^k)*alpha|t)
def proba_dissect_beta(proba_sboxmuladd, proba_beta):
	proba = np.zeros(proba_sboxmuladd.shape)
	for j in range(proba_beta.shape[1]):
		proba_sboxdeadd = proba_sboxmuladd[:, [(beta^j) for beta in range(256)]]
		proba[:,j] = np.sum(proba_sboxdeadd*proba_beta, axis=1)
	return proba

# Compute Pr(Sbox(p^k)|t)
def proba_dissect_alpha(proba_sboxmul, proba_alpha):
	proba = np.zeros(proba_sboxmul.shape)
	for j in range(proba_alpha.shape[1]):
		proba_sboxdemul = proba_sboxmul[:, [multGF256(alpha,j) for alpha in range(256)]]
		proba[:,j] = np.sum(proba_sboxdemul*proba_alpha, axis=1)
	return proba

# Compute Pr(Sbox(p[permind]^k[permind])|t)
def proba_dissect_permind(proba_x, proba_permind, j):
	proba = np.zeros((proba_x.shape[0], proba_x.shape[2]))
	for s in range(proba_x.shape[2]):
		proba_1 = proba_x[:,:,s]
		proba_2 = proba_permind[:,:,j]
		proba[:,s] = np.sum(proba_1*proba_2, axis=1)
	return proba

# Compute Pr(Sbox(p^k)|t) by a recombination of the guessed probilities, with the permIndices known during the profiling phase
def multilabel_predict(predictions):
	predictions_alpha = predictions[0]
	predictions_beta = predictions[1]
	predictions_unshuffledsboxmuladd = []
	predictions_permind = []
	for i in range(16):
		predictions_unshuffledsboxmuladd.append(predictions[2+i])
		predictions_permind.append(predictions[2+16+i])

	predictions_unshuffledsboxmul = []
	print("Computing multiplicative masked sbox probas with shuffle...")
	for i in range(16):
		predictions_unshuffledsboxmul.append(proba_dissect_beta(predictions_unshuffledsboxmuladd[i], predictions_beta))

	print("Computing sbox probas with shuffle...")
	predictions_unshuffledsbox = []
	for i in range(16):
		predictions_unshuffledsbox.append(proba_dissect_alpha(predictions_unshuffledsboxmul[i], predictions_alpha))

	predictions_unshuffledsbox_v = np.array(predictions_unshuffledsbox)
	predictions_permind_v = np.array(predictions_permind)
	predictions_unshuffledsbox_v = np.moveaxis(predictions_unshuffledsbox_v, [0,1,2], [1,0,2])
	predictions_permind_v = np.moveaxis(predictions_permind_v, [0,1,2], [1,0,2])
	predictions_sbox = []
	print("Computing sbox probas...")
	for i in range(16):
		predictions_sbox.append(proba_dissect_permind(predictions_unshuffledsbox_v, predictions_permind_v, i))

	return predictions_sbox

# Compute Pr(Sbox(p^k)|t) by a recombination of the guessed probilities without taking the shuffling into account
def multilabel_without_permind_predict(predictions):
	predictions_alpha = predictions[0]
	predictions_beta = predictions[1]
	predictions_sboxmuladd = []
	for i in range(16):
		predictions_sboxmuladd.append(predictions[2+i])

	predictions_sboxmul = []
	print("Computing multiplicative masked sbox...")
	for i in range(16):
		predictions_sboxmul.append(proba_dissect_beta(predictions_sboxmuladd[i], predictions_beta))

	print("Computing sbox probas...")
	predictions_sbox = []
	for i in range(16):
		predictions_sbox.append(proba_dissect_alpha(predictions_sboxmul[i], predictions_alpha))

	return predictions_sbox


# Check a saved model against one of the ASCAD databases Attack traces
def check_model(model_file, ascad_database, num_traces=2000, target_byte=2, multilabel=0, simulated_key=0, save_file=""):
	check_file_exists(model_file)
	check_file_exists(ascad_database)
	# Load profiling and attack data and metadata from the ASCAD database
	(X_profiling, Y_profiling), (X_attack, Y_attack), (Metadata_profiling, Metadata_attack) = load_ascad(ascad_database, load_metadata=True)
	# Load model
	model = load_sca_model(model_file)
	# Get the input layer shape
	input_layer_shape = model.get_layer(index=0).input_shape[0]
	if isinstance(model.get_layer(index=0).input_shape, list):
		input_layer_shape = model.get_layer(index=0).input_shape[0]
	else:
		input_layer_shape = model.get_layer(index=0).input_shape
	# Sanity check
	if input_layer_shape[1] != len(X_attack[0, :]):
		print("Error: model input shape %d instead of %d is not expected ..." % (input_layer_shape[1], len(X_attack[0, :])))
		sys.exit(-1)
	# Adapt the data shape according our model input
	if len(input_layer_shape) == 2:
		# This is a MLP
		input_data = X_attack[:num_traces, :]
	elif len(input_layer_shape) == 3:
		# This is a CNN: reshape the data
		input_data = X_attack[:num_traces, :]
		input_data = input_data.reshape((input_data.shape[0], input_data.shape[1], 1))
	else:
		print("Error: model input shape length %d is not expected ..." % len(input_layer_shape))
		sys.exit(-1)
	# Predict our probabilities
	predictions = model.predict(input_data)
	if (multilabel!=0):
		if (multilabel==1):
			predictions_sbox = multilabel_predict(predictions)
		else:
			predictions_sbox = multilabel_without_permind_predict(predictions)
		for target_byte in range(16):
			ranks_i = full_ranks(predictions_sbox[target_byte], X_attack, Metadata_attack, 0, num_traces, 10, target_byte,	simulated_key)
			# We plot the results
			x_i = [ranks_i[i][0] for i in range(0, ranks_i.shape[0])]
			y_i = [ranks_i[i][1] for i in range(0, ranks_i.shape[0])]
			plt.plot(x_i, y_i, label="key_"+str(target_byte))
		plt.title('Performance of '+model_file+' against '+ascad_database)
		plt.xlabel('number of traces')
		plt.ylabel('rank')
		plt.grid(True)
		plt.legend(loc='upper right')
		if (save_file != ""):
			plt.savefig(save_file)
		else:
			plt.show(block=False)

	else:
		predictions_sbox_i = predictions
	  # We test the rank over traces of the Attack dataset, with a step of 10 traces
		ranks = full_ranks(predictions_sbox_i, X_attack, Metadata_attack, 0, num_traces, 10, target_byte, simulated_key)
		# We plot the results
		x = [ranks[i][0] for i in range(0, ranks.shape[0])]
		y = [ranks[i][1] for i in range(0, ranks.shape[0])]
		plt.xlabel('number of traces')
		plt.ylabel('rank')
		plt.grid(True)
		plt.plot(x, y)
		plt.savefig("./fig/new.jpg")

def read_parameters_from_file(param_filename):
	#read parameters for the extract_traces function from given filename
	#TODO: sanity checks on parameters
	param_file = open(param_filename,"r")

	#FIXME: replace eval() by ast.linear_eval()
	my_parameters= eval(param_file.read())

	model_file = my_parameters["model_file"]
	ascad_database = my_parameters["ascad_database"]
	num_traces = my_parameters["num_traces"]
	target_byte = 2
	if ("target_byte" in my_parameters):
		target_byte = my_parameters["target_byte"]
	multilabel = 0
	if ("multilabel" in my_parameters):
		multilabel = my_parameters["multilabel"]
	simulated_key = 0
	if ("simulated_key" in my_parameters):
		simulated_key = my_parameters["simulated_key"]
	save_file = ""
	if ("save_file" in my_parameters):
		save_file = my_parameters["save_file"]

	return model_file, ascad_database, num_traces, target_byte, multilabel, simulated_key, save_file

if __name__ == "__main__":
	if len(sys.argv)!=2:
		#default parameters values
		attack_file= "ASCAD_trained_models/InceptionNet.h5"
		ascad_database=traces_file="ASCAD_dataset/ASCAD.h5"
		num_traces=100
		target_byte=2
		multilabel=0
		simulated_key=0
	else:
		#get parameters from user input
		attack_file, ascad_database, num_traces, target_byte, multilabel, simulated_key, save_file  = read_parameters_from_file(sys.argv[1])

	#check model
	check_model(attack_file, ascad_database, num_traces, target_byte, multilabel, simulated_key)

	#
	# try:
	# 	input("Press enter to exit ...")
	# except SyntaxError:
	# 	pass
