# Supplementary material for: Deep learning-based improved side-channel attacks using data denoising and feature fusion
Source: PLoS One. 2025 Apr 9;20(4):e0315340. doi: 10.1371/journal.pone.0315340 (PMC11981128; doi:10.1371/journal.pone.0315340)
Supplement: S1 Dataset — (ZIP) [file pone.0315340.s001.zip › The minimal data set/ASCAD/train_model.py]

import pickle
import sys
import time

import h5py
import numpy as np
import tensorflow as tf
import os
#os.environ["CUDA_VISIBLE_DEVICES"] = "-1"

def check_file_exists(file_path):
    if os.path.exists(file_path) == False:
        print("Error: provided file path '%s' does not exist!" % file_path)
        sys.exit(-1)
    return
# 加载数据集函数
def load_ascad(ascad_database_file, load_metadata=False):
    check_file_exists(ascad_database_file)
    # Open the ASCAD database HDF5 for reading
    try:
        in_file  = h5py.File(ascad_database_file, "r")
    except:
        print("Error: can't open HDF5 file '%s' for reading (it might be malformed) ..." % ascad_database_file)
        sys.exit(-1)
    # Load profiling traces
    X_profiling = np.array(in_file['Profiling_traces/traces'], dtype=np.float64)
    # Load profiling labels
    Y_profiling = np.array(in_file['Profiling_traces/labels'])
    # Load attacking traces
    X_attack = np.array(in_file['Attack_traces/traces'], dtype=np.float64)
    # Load attacking labels
    Y_attack = np.array(in_file['Attack_traces/labels'])
    if load_metadata == False:
        return (X_profiling, Y_profiling), (X_attack, Y_attack)
    else:
        return (X_profiling, Y_profiling), (X_attack, Y_attack), (in_file['Profiling_traces/metadata'], in_file['Attack_traces/metadata'])
# 模型
def Conv_1D_Block(x, model_width, kernel, strides=1, padding="same"):
    # 1D Convolutional Block with BatchNormalization
    x = tf.keras.layers.Conv1D(model_width, kernel, strides=strides, padding=padding, kernel_initializer="he_normal")(x)
    x = tf.keras.layers.BatchNormalization()(x)
    x = tf.keras.layers.Activation('selu')(x)

    return x
def Inception_Module_A(inputs, filterB1_1, filterB2_1, filterB2_2, filterB3_1, filterB3_2, filterB3_3, filterB4_1, i):
    # Inception Block i
    branch1x1 = Conv_1D_Block(inputs, filterB1_1, 1)

    branch3x3 = Conv_1D_Block(inputs, filterB2_1, 1)
    branch3x3 = Conv_1D_Block(branch3x3, filterB2_2, 5)

    branch3x3dbl = Conv_1D_Block(inputs, filterB3_1, 1)
    branch3x3dbl = Conv_1D_Block(branch3x3dbl, filterB3_2, 3)
    branch3x3dbl = Conv_1D_Block(branch3x3dbl, filterB3_3, 3)

    branch_pool = tf.keras.layers.AveragePooling1D(pool_size=3, strides=1, padding='same')(inputs)
    branch_pool = Conv_1D_Block(branch_pool, filterB4_1, 1)

    out = tf.keras.layers.concatenate([branch1x1, branch3x3, branch3x3dbl, branch_pool], axis=-1, name='Inception_Block_A'+str(i))

    return out
def Reduction_Block_A(inputs, filterB1_1, filterB1_2, filterB2_1, filterB2_2, filterB2_3, i):
    # Reduction Block A (i)
    branch3x3 = Conv_1D_Block(inputs, filterB1_1, 1)
    branch3x3 = Conv_1D_Block(branch3x3, filterB1_2, 3, strides=2)

    branch3x3dbl = Conv_1D_Block(inputs, filterB2_1, 1)
    branch3x3dbl = Conv_1D_Block(branch3x3dbl, filterB2_2, 3)
    branch3x3dbl = Conv_1D_Block(branch3x3dbl, filterB2_3, 3, strides=2)

    branch_pool = tf.keras.layers.MaxPooling1D(pool_size=3, strides=2, padding='same')(inputs)
    out = tf.keras.layers.concatenate([branch3x3, branch3x3dbl, branch_pool], axis=-1, name='Reduction_Block_'+str(i))

    return out
def Inception_Module_B(inputs, filterB1_1, filterB2_1, filterB2_2, filterB3_1, filterB3_2, filterB3_3, filterB4_1, i):
    # Inception Block i
    branch1x1 = Conv_1D_Block(inputs, filterB1_1, 1)

    branch3x3 = Conv_1D_Block(inputs, filterB2_1, 1)
    branch3x3 = Conv_1D_Block(branch3x3, filterB2_2, 7)
    branch3x3 = Conv_1D_Block(branch3x3, filterB2_1, 1)

    branch3x3dbl = Conv_1D_Block(inputs, filterB3_1, 1)
    branch3x3dbl = Conv_1D_Block(branch3x3dbl, filterB3_2, 7)
    branch3x3dbl = Conv_1D_Block(branch3x3dbl, filterB3_3, 1)
    branch3x3dbl = Conv_1D_Block(branch3x3dbl, filterB3_2, 7)
    branch3x3dbl = Conv_1D_Block(branch3x3dbl, filterB3_3, 1)

    branch_pool = tf.keras.layers.AveragePooling1D(pool_size=3, strides=1, padding='same')(inputs)
    branch_pool = Conv_1D_Block(branch_pool, filterB4_1, 1)

    out = tf.keras.layers.concatenate([branch1x1, branch3x3, branch3x3dbl, branch_pool], axis=-1, name='Inception_Block_B'+str(i))

    return out
def Inception_Module_C(inputs, filterB1_1, filterB2_1, filterB2_2, filterB3_1, filterB3_2, filterB3_3, filterB4_1, i):
    # Inception Block i
    branch1x1 = Conv_1D_Block(inputs, filterB1_1, 1)

    branch3x3 = Conv_1D_Block(inputs, filterB2_1, 1)
    branch3x3left = Conv_1D_Block(branch3x3, filterB2_2, 3)
    branch3x3right = Conv_1D_Block(branch3x3, filterB2_2, 1, strides=1)
    convleftright1 = tf.concat([branch3x3left, branch3x3right], axis=2)

    branch3x3dbl1 = Conv_1D_Block(inputs, filterB3_1, 1)
    branch3x3dbl = Conv_1D_Block(branch3x3dbl1, filterB3_2, 3, strides=1)
    branch3x3dblleft = Conv_1D_Block(branch3x3dbl, filterB3_3, 3)
    branch3x3dblright = Conv_1D_Block(branch3x3dbl, filterB2_2, 1, strides=1)
    convleftright2 = tf.concat([branch3x3dblleft, branch3x3dblright], axis=2)


    branch_pool = tf.keras.layers.AveragePooling1D(pool_size=3, strides=1, padding='same')(inputs)
    branch_pool = Conv_1D_Block(branch_pool, filterB4_1, 1)

    out = tf.keras.layers.concatenate([branch1x1, convleftright1, convleftright2, branch_pool], axis=2, name='Inception_Block_C'+str(i))

    return out
def Reduction_Block_B(inputs, filterB1_1, filterB1_2, filterB2_1, filterB2_2, filterB2_3, i):
    # Reduction Block B (i)
    branch3x3 = Conv_1D_Block(inputs, filterB1_1, 1)
    branch3x3 = Conv_1D_Block(branch3x3, filterB1_2, 3, strides=2)

    branch3x3dbl = Conv_1D_Block(inputs, filterB2_1, 1)
    branch3x3dbl = Conv_1D_Block(branch3x3dbl, filterB2_2, 7)
    branch3x3dbl = Conv_1D_Block(branch3x3dbl, filterB2_1, 1)
    branch3x3dbl = Conv_1D_Block(branch3x3dbl, filterB2_3, 3, strides=2)

    branch_pool = tf.keras.layers.MaxPooling1D(pool_size=3, strides=2, padding='same')(inputs)
    out = tf.keras.layers.concatenate([branch3x3, branch3x3dbl, branch_pool], axis=-1, name='Reduction_Block_'+str(i))

    return out

output_nums = 256

    # 给网络
def Inceptionv3(num_filters=64):
    input_shape = (700, 1)
    inputs = tf.keras.Input(shape=input_shape)
    # Stem
    x = Conv_1D_Block(inputs, num_filters, 7, strides=2, padding='valid')
    x = Conv_1D_Block(x, num_filters, 3, strides=1, padding='valid')
    x = Conv_1D_Block(x, num_filters*2, 3, strides=1, padding='valid')
    x = tf.keras.layers.MaxPooling1D(3, strides=1)(x)

    x = Conv_1D_Block(x, num_filters * 2.5, 7, strides=1, padding='valid')
    x = Conv_1D_Block(x, num_filters * 6, 3, strides=2, padding='valid')

    # 3x Inception-A Blocks
    x = Inception_Module_A(x, 64, 48, 64, 64, 96, 96, 32, 1)  # Inception-A Block 1: 35 x 256
    x = Inception_Module_A(x, 64, 48, 64, 64, 96, 96, 64, 2)  # Inception-A Block 2: 35 x 256
    x = Inception_Module_A(x, 64, 48, 64, 64, 96, 96, 64, 3)  # Inception-A Block 3: 35 x 256


    x = tf.keras.layers.MaxPooling1D(pool_size=3, strides=2, padding='valid')(x)

    x = Reduction_Block_A(x, 64, 384, 64, 96, 96, 1)  # Reduction Block 1: 17 x 768

    # 4x Inception-B Blocks
    x = Inception_Module_B(x, 192, 128, 192, 128, 128, 192, 192, 1)  # Inception-B Block 1: 17 x 768
    x = Inception_Module_B(x, 192, 160, 192, 160, 160, 192, 192, 2)  # Inception-B Block 2: 17 x 768
    x = Inception_Module_B(x, 192, 160, 192, 160, 160, 192, 192, 3)  # Inception-B Block 3: 17 x 768
    x = Inception_Module_B(x, 192, 192, 192, 192, 192, 192, 192, 4)  # Inception-B Block 4: 17 x 768

    x = tf.keras.layers.MaxPooling1D(pool_size=3, strides=3, padding='valid')(x)

    x = Reduction_Block_B(x, 192, 320, 192, 192, 192, 2)  # Reduction Block 2: 8 x 1280

    # 2x Inception-C Blocks: 8 x 2048
    x = Inception_Module_C(x, 320, 384, 384, 448, 384, 384, 192, 1)  # Inception-C Block 1: 8 x 2048
    x = Inception_Module_C(x, 320, 384, 384, 448, 384, 384, 192, 2)  # Inception-C Block 2: 8 x 2048

    # Final Dense MLP Layer for the outputs
    x = tf.keras.layers.GlobalAveragePooling1D()(x)
    x = tf.keras.layers.Flatten(name='flatten')(x)

    x = tf.keras.layers.Dense(4096, activation='relu', name='fc1')(x)
    x = tf.keras.layers.Dense(4096, activation='relu', name='fc2')(x)
    outputs = tf.keras.layers.Dense(output_nums, activation='softmax')(x)
    # Create model.
    model = tf.keras.Model(inputs, outputs, name='InceptionNet.h5')
    optimizer = tf.keras.optimizers.RMSprop(lr=0.0001)
    model.compile(loss=tf.keras.losses.CategoricalCrossentropy(from_logits=False), optimizer=optimizer,
                  metrics=['accuracy'])
    return model

def train_model(X_profiling, Y_profiling, model, save_file_name, epochs=150, batch_size=100):
    # 检查文件路径是否存在
    check_file_exists(os.path.dirname(save_file_name))
    # 每个epoch保存一次模型
    save_model = tf.keras.callbacks.ModelCheckpoint(save_file_name)

    input_layer_shape = model.get_layer(index=0).input_shape

    if len(input_layer_shape) < 3:
        input_layer_shape = list(input_layer_shape[0])

    Reshaped_X_profiling = X_profiling.reshape((X_profiling.shape[0], X_profiling.shape[1], 1))


    print(Reshaped_X_profiling.shape)

    callbacks = [save_model]
    print(model.summary())
    history = model.fit(x=Reshaped_X_profiling, y=tf.keras.utils.to_categorical(Y_profiling, num_classes=256), batch_size=batch_size, epochs=epochs, verbose=1, callbacks=callbacks)

    tf.keras.models.save_model(model,ASCAD_trained_models_folder+ model_name)

    return history
# 原始数据集文件夹
ASCAD_data_folder = "./ASCAD_dataset/"
# 保存模型文件夹
ASCAD_trained_models_folder = "./ASCAD_trained_models/"
#保存训练信息的文件夹
history_folder = "./training_history/"
start = time.time()

# 加载.h5格式的数据
(X_profiling, Y_profiling), (X_attack, Y_attack), (plt_profiling, plt_attack) = load_ascad(ASCAD_data_folder + "ASCAD.h5", load_metadata=True)
print(X_profiling.shape)
print(Y_profiling.shape)
# 数组转图片
# import matplotlib.pyplot as plt
# plt.plot(Y_profiling[:300])
# plt.show()

print(X_attack.shape)
print(Y_attack.shape)
##################开始训练####################
# 给参数
epochs = 100
batch_size = 200
# 给模型
model = Inceptionv3()
#需要保存的模型的名字
model_name = "InceptionNet.h5"
print('\n Model name = '+model_name)
# 记录信息
history = train_model(X_profiling, Y_profiling, model, ASCAD_trained_models_folder + model_name, epochs=epochs, batch_size=batch_size)
end = time.time()

print('Temps execution = %d'%(end-start))
print("\n########训练完成########\n")
