# Supplementary material for: Deep learning-based improved side-channel attacks using data denoising and feature fusion
Source: PLoS One. 2025 Apr 9;20(4):e0315340. doi: 10.1371/journal.pone.0315340 (PMC11981128; doi:10.1371/journal.pone.0315340)
Supplement: S1 Dataset — (ZIP) [file pone.0315340.s001.zip › The minimal data set/Denoise/Add_noise.py]

import os
import os.path
import sys
import h5py
import numpy as np
import random
import matplotlib.pyplot as plt
import shutil

def load_ascad(ascad_database_file):
    check_file_exists(ascad_database_file)
    try:
        in_file = h5py.File(ascad_database_file, "r")
    except:
        print("Error: can't open HDF5 file '%s' for reading (it might be malformed) ..." %
              ascad_database_file)
        sys.exit(-1)
    # Load profiling traces
    X_profiling = np.array(in_file['Profiling_traces/traces'], dtype=np.int8)
    X_profiling = X_profiling.reshape(
        (X_profiling.shape[0], X_profiling.shape[1], 1))
    # X_metadata = in_file['Profiling_traces/metadata/']
    # X_desync = X_metadata['desync']
    # print(X_desync)

    # Load attack traces
    X_attack = np.array(in_file['Attack_traces/traces'], dtype=np.int8)
    X_attack = X_attack.reshape((X_attack.shape[0], X_attack.shape[1], 1))
    X_metadata = in_file['Attack_traces/metadata/']
    return (X_profiling, X_attack)

def check_file_exists(file_path):
    if os.path.exists(file_path) == False:
        print("Error: provided file path '%s' does not exist!" % file_path)
        sys.exit(-1)
    return

def show(plot):
    plt.plot(plot)
    plt.show(block=True)

def addShuffling(traces, shuffling_level):
    print('Add shuffling...')
    output_traces = np.zeros(np.shape(traces))
    print(np.shape(output_traces))
    for idx in range(len(traces)):
        if(idx % 2000 == 0):
            print(str(idx) + '/' + str(len(traces)))
        trace = traces[idx]
        for iter in range(shuffling_level):
            rand = np.random.randint(low=0, high=len(traces[0]), size=(2,))
            temp = trace[rand[0]]
            trace[rand[0]] = trace[rand[1]]
            trace[rand[1]] = temp
        output_traces[idx] = trace
    return output_traces

def addGussianNoise(traces, noise_level):
    print('Add Gussian noise...')
    if noise_level == 0:
        return traces
    else:
        output_traces = np.zeros(np.shape(traces))
        print(np.shape(output_traces))
        for trace in range(len(traces)):
            if(trace % 5000 == 0):
                print(str(trace) + '/' + str(len(traces)))
            profile_trace = traces[trace]
            noise = np.random.normal(
                0, noise_level, size=np.shape(profile_trace))
            output_traces[trace] = profile_trace + noise
        return output_traces

# A function to make sure the noisy traces has same length (padding zeros)
def regulateMatrix(M, size):
    maxlen = max(len(r) for r in M)
    Z = np.zeros((len(M), maxlen))
    for enu, row in enumerate(M):
        if len(row) <= maxlen:
            Z[enu, :len(row)] += row
        else:
            Z[enu, :] += row[:maxlen]
    return Z


def generate_traces(ascad_database, new_traces_file, train_data, attack_data,
                    trace_length=700,
                    noise_level=10,  # add Gussian noise
                    clock_range=4,  # add clock jitter
                    a=5, b=3, delay_amplitude=10, shuffling_level=20):  # add random delay
    # Open the output labeled file for writing
    shutil.copy(ascad_database, new_traces_file)
    try:
        out_file = h5py.File(new_traces_file, "r+")
    except:
        print("Error: can't open HDF5 file '%s' for writing ..." %
              new_traces_file)
        sys.exit(-1)

    all_traces = np.concatenate((train_data, attack_data), axis=0)

    print("Processing traces...")
    #profiling_traces = train_data
    #new_traces = addShuffling(all_traces, shuffling_level)
    new_traces = addGussianNoise(all_traces, noise_level)
    print("Store traces...")
    del out_file['Profiling_traces/traces']
    out_file.create_dataset('Profiling_traces/traces', data=np.array(new_traces[:50000], dtype=np.int8))
    del out_file['Attack_traces/traces']
    out_file.create_dataset('Attack_traces/traces', data=np.array(new_traces[50000:], dtype=np.int8))
    out_file.close()
    print("Done!")

if __name__ == "__main__":

    clean_trace_dir = "ASCAD_dataset/ASCAD.h5"
    noisy_traces_dir = "ASCAD_dataset/ASCAD_Gussi.h5"

    # load traces
    print('load traces...')
    (x_train_desync0, x_test_desync0) = load_ascad(clean_trace_dir)
    print(np.shape(x_train_desync0))
    print(np.shape(x_test_desync0))

    generate_traces(clean_trace_dir, noisy_traces_dir,
                    x_train_desync0, x_test_desync0)
