# Supplementary material for: Deep learning-based improved side-channel attacks using data denoising and feature fusion
Source: PLoS One. 2025 Apr 9;20(4):e0315340. doi: 10.1371/journal.pone.0315340 (PMC11981128; doi:10.1371/journal.pone.0315340)
Supplement: S1 Dataset — (ZIP) [file pone.0315340.s001.zip › The minimal data set/DPA-contest v4/train_model.py]

import os
import pickle
import random
import sys
import time

import h5py
import numpy as np
import tensorflow as tf
import tensorflow.keras as tk
from tensorflow import keras
from keras.layers import CuDNNLSTM
from keras import Input, Model
from keras.layers import BatchNormalization, Activation, Conv1D, GlobalAveragePooling1D, Dense, AveragePooling1D, \
    Flatten, Dropout, Concatenate, Lambda, MaxPooling1D

from tensorflow.python.keras import backend as K
from tensorflow.python.keras.regularizers import l2
from tensorflow.keras import constraints
from matplotlib import pyplot as plt
from sklearn import preprocessing
from tensorflow.keras.callbacks import ModelCheckpoint

import os

from tensorflow.python.keras.layers import subtract, multiply, maximum, add
from tensorflow.keras.optimizers import Adam

def check_file_exists(file_path):
        if os.path.exists(file_path) == False:
                print("Error: provided file path '%s' does not exist!" % file_path)
                sys.exit(-1)
        return

#给网络
def Conv_1D_Block(x, model_width, kernel, strides=1, padding="same"):
    # 1D Convolutional Block with BatchNormalization
    x = tf.keras.layers.Conv1D(model_width, kernel, strides=strides, padding=padding, kernel_initializer="he_uniform")(x)
    x = tf.keras.layers.BatchNormalization()(x)
    x = tf.keras.layers.Activation('selu')(x)

    return x
def Inception_Module_A(inputs, filterB1_1, filterB2_1, filterB2_2, filterB3_1, filterB3_2, filterB3_3, filterB4_1, i):
    # Inception Block i
    branch1x1 = Conv_1D_Block(inputs, filterB1_1, 1)

    branch3x3 = Conv_1D_Block(inputs, filterB2_1, 1)
    branch3x3 = Conv_1D_Block(branch3x3, filterB2_2, 5)

    branch3x3dbl = Conv_1D_Block(inputs, filterB3_1, 1)
    branch3x3dbl = Conv_1D_Block(branch3x3dbl, filterB3_2, 3)
    branch3x3dbl = Conv_1D_Block(branch3x3dbl, filterB3_3, 3)

    branch_pool = tf.keras.layers.AveragePooling1D(pool_size=3, strides=1, padding='same')(inputs)
    branch_pool = Conv_1D_Block(branch_pool, filterB4_1, 1)

    out = tf.keras.layers.concatenate([branch1x1, branch3x3, branch3x3dbl, branch_pool], axis=-1, name='Inception_Block_A'+str(i))

    return out
def Reduction_Block_A(inputs, filterB1_1, filterB1_2, filterB2_1, filterB2_2, filterB2_3, i):
    # Reduction Block A (i)
    # branch3x3 = Conv_1D_Block(inputs, filterB1_1, 1)
    branch3x3 = Conv_1D_Block(inputs, filterB1_2, 3, strides=2)

    branch3x3dbl = Conv_1D_Block(inputs, filterB2_1, 1)
    branch3x3dbl = Conv_1D_Block(branch3x3dbl, filterB2_2, 3)
    branch3x3dbl = Conv_1D_Block(branch3x3dbl, filterB2_3, 3, strides=2)

    branch_pool = tf.keras.layers.MaxPooling1D(pool_size=3, strides=2, padding='same')(inputs)
    out = tf.keras.layers.concatenate([branch3x3, branch3x3dbl, branch_pool], axis=-1, name='Reduction_Block_'+str(i))

    return out
def Inception_Module_B(inputs, filterB1_1, filterB2_1, filterB2_2, filterB3_1, filterB3_2, filterB3_3, filterB4_1, i):
    # Inception Block i
    branch1x1 = Conv_1D_Block(inputs, filterB1_1, 1)

    branch3x3 = Conv_1D_Block(inputs, filterB2_1, 1)
    branch3x3 = Conv_1D_Block(branch3x3, filterB2_2, 7)
    branch3x3 = Conv_1D_Block(branch3x3, filterB2_1, 1)

    branch3x3dbl = Conv_1D_Block(inputs, filterB3_1, 1)
    branch3x3dbl = Conv_1D_Block(branch3x3dbl, filterB3_2, 7)
    branch3x3dbl = Conv_1D_Block(branch3x3dbl, filterB3_3, 1)
    branch3x3dbl = Conv_1D_Block(branch3x3dbl, filterB3_2, 7)
    branch3x3dbl = Conv_1D_Block(branch3x3dbl, filterB3_3, 1)

    branch_pool = tf.keras.layers.AveragePooling1D(pool_size=3, strides=1, padding='same')(inputs)
    branch_pool = Conv_1D_Block(branch_pool, filterB4_1, 1)

    out = tf.keras.layers.concatenate([branch1x1, branch3x3, branch3x3dbl, branch_pool], axis=-1, name='Inception_Block_B'+str(i))

    return out
def Inception_Module_C(inputs, filterB1_1, filterB2_1, filterB2_2, filterB3_1, filterB3_2, filterB3_3, filterB4_1, i):
    # Inception Block i
    branch1x1 = Conv_1D_Block(inputs, filterB1_1, 1)

    branch3x3 = Conv_1D_Block(inputs, filterB2_1, 1)
    branch3x3left = Conv_1D_Block(branch3x3, filterB2_2, 3)
    branch3x3right = Conv_1D_Block(branch3x3, filterB2_2, 1, strides=1)
    convleftright1 = tf.concat([branch3x3left, branch3x3right], axis=2)

    branch3x3dbl1 = Conv_1D_Block(inputs, filterB3_1, 1)
    branch3x3dbl = Conv_1D_Block(branch3x3dbl1, filterB3_2, 3, strides=1)
    branch3x3dblleft = Conv_1D_Block(branch3x3dbl, filterB3_3, 3)
    branch3x3dblright = Conv_1D_Block(branch3x3dbl, filterB2_2, 1, strides=1)
    convleftright2 = tf.concat([branch3x3dblleft, branch3x3dblright], axis=2)


    branch_pool = tf.keras.layers.AveragePooling1D(pool_size=3, strides=1, padding='same')(inputs)
    branch_pool = Conv_1D_Block(branch_pool, filterB4_1, 1)

    out = tf.keras.layers.concatenate([branch1x1, convleftright1, convleftright2, branch_pool], axis=2, name='Inception_Block_C'+str(i))

    return out
def Reduction_Block_B(inputs, filterB1_1, filterB1_2, filterB2_1, filterB2_2, filterB2_3, i):
    # Reduction Block B (i)
    branch3x3 = Conv_1D_Block(inputs, filterB1_1, 1)
    branch3x3 = Conv_1D_Block(branch3x3, filterB1_2, 3, strides=2)

    branch3x3dbl = Conv_1D_Block(inputs, filterB2_1, 1)
    branch3x3dbl = Conv_1D_Block(branch3x3dbl, filterB2_2, 7)
    branch3x3dbl = Conv_1D_Block(branch3x3dbl, filterB2_1, 1)
    branch3x3dbl = Conv_1D_Block(branch3x3dbl, filterB2_3, 3, strides=2)

    branch_pool = tf.keras.layers.MaxPooling1D(pool_size=3, strides=2, padding='same')(inputs)
    out = tf.keras.layers.concatenate([branch3x3, branch3x3dbl, branch_pool], axis=-1, name='Reduction_Block_'+str(i))

    return out

output_nums = 256

    # 给网络
def InceptionNet(classes=256):
    # 输入层
    input_shape = (4000, 1)
    img_input = tf.keras.Input(shape=input_shape)

    # 第一个卷积块
    x = tf.keras.layers.Conv1D(64, 11, padding='same', name='block1_conv1')(img_input)
    x = tf.keras.layers.BatchNormalization()(x)
    x = tf.keras.layers.Activation('selu')(x)
    x = tf.keras.layers.AveragePooling1D(2, strides=2, name='block1_pool')(x)

    # 第二个
    x = tf.keras.layers.Conv1D(128, 11, padding='same', name='block2_conv1')(x)
    x = tf.keras.layers.BatchNormalization()(x)
    x = tf.keras.layers.Activation('selu')(x)
    x = tf.keras.layers.AveragePooling1D(2, strides=2, name='block2_pool')(x)

    # 第三个
    x = tf.keras.layers.Conv1D(256, 11, padding='same', name='block3_conv1')(x)
    x = tf.keras.layers.BatchNormalization()(x)
    x = tf.keras.layers.Activation('selu')(x)
    x = tf.keras.layers.AveragePooling1D(2, strides=2, name='block3_pool')(x)

    # 第四个
    x = tf.keras.layers.Conv1D(512, 11, padding='same', name='block4_conv1')(x)
    x = tf.keras.layers.BatchNormalization()(x)
    x = tf.keras.layers.Activation('selu')(x)
    x = tf.keras.layers.AveragePooling1D(2, strides=2, name='block4_pool')(x)

    # 第五个
    x = tf.keras.layers.Conv1D(512, 11, padding='same', name='block5_conv1')(x)
    x = tf.keras.layers.BatchNormalization()(x)
    x = tf.keras.layers.Activation('selu')(x)
    x = tf.keras.layers.AveragePooling1D(2, strides=2, name='block5_pool')(x)

    x = tf.keras.layers.Flatten(name='flatten')(x)

    x = tf.keras.layers.Dense(4096, activation='relu', name='fc1')(x)
    # x = tf.keras.layers.Dropout(0.2)(x)

    x = tf.keras.layers.Dense(4096, activation='relu', name='fc2')(x)
    # x = tf.keras.layers.Dropout(0.2)(x)

    x = tf.keras.layers.Dense(classes, activation='softmax', name='predictions')(x)

    inputs = img_input
    model = tf.keras.Model(inputs, x, name='InceptionNet')
    optimizer = tf.keras.optimizers.RMSprop(lr=0.00001)
    model.compile(loss=tf.keras.losses.CategoricalCrossentropy(from_logits=False), optimizer=optimizer,
                   metrics=['accuracy'])

    model.summary()

    return model


#训练信息
def train_model(X_profiling, Y_profiling, model, save_file_name, epochs=17, batch_size=200):
    # 检查文件路径是否存在
    check_file_exists(os.path.dirname(save_file_name))
    # 每个epoch保存一次模型
    save_model = tf.keras.callbacks.ModelCheckpoint(save_file_name)

    input_layer_shape = model.get_layer(index=0).input_shape

    if len(input_layer_shape) < 3:
        input_layer_shape = list(input_layer_shape[0])

    Reshaped_X_profiling = X_profiling.reshape((X_profiling.shape[0], X_profiling.shape[1], 1))

    print(Reshaped_X_profiling.shape)

    callbacks = [save_model]
    print(model.summary())
    history = model.fit(x=Reshaped_X_profiling, y=tf.keras.utils.to_categorical(Y_profiling, num_classes=256),
                        batch_size=batch_size, epochs=epochs, verbose=1, callbacks=callbacks)

    tf.keras.models.save_model(model, DPAv4_trained_models_folder + model_name)

    return history

root = "./"
DPAv4_data_folder = root + "DPAv4_dataset/"				#原始数据集文件夹
DPAv4_trained_models_folder = "DPAv4_trained_models/"	#保存模型文件夹
history_folder = root + "training_history/"		#保存训练信息的文件夹
start = time.time()

#加载数据集
(X_profiling, Y_profiling), (X_attack, Y_attack),  = (np.load(DPAv4_data_folder + 'profiling_traces_dpav4.npy'), np.load(DPAv4_data_folder + 'profiling_labels_dpav4.npy')), (np.load(DPAv4_data_folder + 'attack_traces_dpav4.npy'), np.load(DPAv4_data_folder + 'attack_labels_dpav4.npy'))

print(X_profiling.shape)
print(Y_profiling.shape)
print(X_attack.shape)
print(Y_attack.shape)

# 给参数
nb_epochs = 100
batch_size = 200
input_size = 4000
learning_rate = 0.0001

# 给模型
model = CBAPD()	#模型名字
model_name = "InceptionNet.h5"		#需要保存的模型名字
print('\n Model name = ' + model_name)

# 记录信息
history = train_model(X_profiling[:4000], Y_profiling[:4000], model, DPAv4_trained_models_folder + model_name, epochs=nb_epochs, batch_size=batch_size)
end=time.time()

print('Execution Time = %d'%(end-start))

print("\n########训练完成########\n")

# 保存信息
with open(history_folder + 'history_' + model_name, 'wb') as file_pi:
    pickle.dump(history.history, file_pi)
